# Supplementary material for: Coupling coordination analysis of the economic-social-infrastructure-ecological resilience system: A case study of Zhejiang Province
Source: PLoS One. 2025 May 21;20(5):e0323673. doi: 10.1371/journal.pone.0323673 (PMC12094763; doi:10.1371/journal.pone.0323673)
Supplement: S1 Table — (XLSX) [file pone.0323673.s001.xlsx]

## Sheet: 经济
		经济
年份	城市	人均生产总值 (元)	一产比重 （%）	三产比重 （%）	净出口额 (亿元)	农作物播种面积 (千公顷)	人均粮食产量 （吨/万人）	规模以上工业企业单位数 （个）	城镇居民人均可支配收入 (元)	限额以上批发零售企业数 (个）
2022	杭州市	152588	1.84504	68.1864	2716	247.92	428.301	6802	77043	7203
2022	宁波市	163911	2.4325	50.363	3790	239.78	744.401	10342	76690	8873
2022	温州市	83107	2.20423	55.6787	2054	220.89	712.782	8658	73326	3396
2022	嘉兴市	121794	2.13682	42.677	2026	253.99	1768.89	6592	72096	2192
2022	湖州市	112902	4.18182	44.7532	1371	138.03	1552.22	4251	71044	1085
2022	绍兴市	137522	3.31928	47.735	3126	215.05	1339.65	5263	76199	3652
2022	金华市	78086	2.91262	55.2319	5074	180.65	673.567	5613	69626	2179
2022	衢州市	87544	4.64304	51.7224	191	172.62	2427.88	1362	57465	817
2022	舟山市	167134	8.76474	42.5423	-1071	15.79	249.393	464	71965	620
2022	台州市	90572	5.46267	50.8525	2282	203.53	848.606	5545	70737	1913
2022	丽水市	72812	6.44457	54.9973	254	138.91	1642.39	1588	55784	613
2021	杭州市	149857	1.84153	67.8504	1925	246.27	434.279	6528	74700	6559
2021	宁波市	153922	2.4403	49.6172	3323	238.17	710.338	9831	73869	8268
2021	温州市	78879	2.16624	55.7598	1660	217.21	709.744	7819	69678	2981
2021	嘉兴市	116323	2.07654	43.5789	1818	252.47	1772.85	6818	69839	1947
2021	湖州市	107534	4.07669	44.7547	1221	137.77	1548.08	4082	67983	1080
2021	绍兴市	127875	3.34277	49.1569	2520	218.66	1485.69	4944	73101	3194
2021	金华市	75524	2.80668	55.951	4773	175.97	643.573	5357	67374	1969
2021	衢州市	82174	4.64436	52.1137	140	171.62	2421.29	1278	54577	718
2021	舟山市	146611	9.31722	46.4135	-807	15.29	245.835	425	69103	583
2021	台州市	87089	5.25285	50.7975	1995	203.71	840.668	5281	68053	1650
2021	丽水市	68101	6.30632	56.4271	245	137.45	1661.49	1398	53259	528
2020	杭州市	136617	2.02409	68.043	1452	248.16	425.109	5992	68666	5776
2020	宁波市	132614	2.73189	51.3821	3027	237.83	715.898	8571	68008	6293
2020	温州市	71766	2.32863	56.4256	1566	215.48	684.635	6724	63481	2724
2020	嘉兴市	102541	2.25045	45.8258	1494	253.31	1802.3	6364	64124	1763
2020	湖州市	95579	4.37363	46.0169	919	137.05	1557.2	3792	61743	982
2020	绍兴市	113746	3.64939	51.1581	2194	217.69	1492.92	4561	66694	2836
2020	金华市	67329	3.33759	58.0995	4360	177.15	639.975	4629	61545	1772
2020	衢州市	72192	5.61318	54.1184	149	173.28	2418.31	1131	49300	606
2020	舟山市	130130	10.119	50.8598	-491	15.54	247.877	391	63702	493
2020	台州市	79889	5.60517	50.7315	1623	200.34	785.977	4611	62598	1453
2020	丽水市	61811	6.81818	57.1429	258	138.67	1495.12	1207	48532	469
2019	杭州市	152465	2.11864	66.1696	1513.36	282.24	479.196	5698	66068	5373
2019	宁波市	143157	2.68892	49.0603	2769	259.3	776.509	8242	64886	5292
2019	温州市	71225	2.29666	55.1377	1468.46	216.33	684.68	5941	60957	2532
2019	嘉兴市	112751	2.25108	43.8871	1380.77	267.43	1993.26	6452	61940	1721
2019	湖州市	102593	4.28512	44.6201	737	158.87	1696.07	3609	59028	922
2019	绍兴市	114561	3.60507	48.4637	2043.17	233.43	1547.95	4769	63935	2708
2019	金华市	81224	3.19787	56.6033	3849.15	202.66	773.537	4161	59348	1568
2019	衢州市	71087	5.49786	53.1217	-108.22	186.88	2436.61	1044	46933	474
2019	舟山市	116781	10.6737	54.6566	-368.71	15.77	225.204	376	61479	512
2019	台州市	83555	5.4943	48.9296	1430.22	201.42	817.044	4309	60351	1336
2019	丽水市	66936	6.77498	54.5323	239.81	137.21	1635.75	1105	46437	403
2018	杭州市	140180	2.2615	63.8953	220.06	278.14	505.763	5431	61172	4459
2018	宁波市	132603	2.84734	45.8982	382.31	258.37	811.858	7602	60134	4332
2018	温州市	65055	2.36008	58.0218	165.96	211.5	702.184	4618	56097	2235
2018	嘉兴市	103858	2.36105	43.7699	183.98	268.9	1976.62	5822	57437	1596
2018	湖州市	90304	4.69609	48.4633	99.47	156.29	1711.93	3489	54393	780
2018	绍兴市	107853	3.62052	48.1637	281.1	229.39	1540.83	4584	59049	2335
2018	金华市	73428	3.31347	54.1165	538.31	201.7	811.668	3586	54883	1301
2018	衢州市	66936	5.50327	49.5022	17.02	182.51	2593.22	873	43126	417
2018	舟山市	112490	10.8324	56.634	-43.28	15.38	211.594	353	56622	382
2018	台州市	79541	5.4215	49.8042	201.74	199.18	832.119	3972	55705	1164
2018	丽水市	63611	6.75142	51.8201	30.8	135.8	1630.19	943	42557	313
2017	杭州市	135113	2.46823	62.9181	245.49	273.23	499.205	5533	56276	4406
2017	宁波市	123955	3.10717	44.8768	348.71	261.48	795.75	7500	55656	3999
2017	温州市	58854	2.66742	57.6049	145.77	208.41	693.236	4582	51866	2172
2017	嘉兴市	94510	3.09438	43.9914	159.48	275.78	1992.33	5394	53057	1522
2017	湖州市	82952	5.21459	47.4636	87.17	152.13	1619.26	2945	49934	743
2017	绍兴市	101588	4.08674	47.2264	251.65	235.95	1499.4	4494	54445	2243
2017	金华市	69445	3.78369	53.951	474.41	200.7	834.324	3691	50653	1165
2017	衢州市	61250	6.56516	49.3394	22.74	184.24	2565.8	842	39577	368
2017	舟山市	104882	11.5168	55.4559	-2.25	16.18	218.604	351	52516	339
2017	台州市	71950	6.11318	49.7147	174.26	197.1	814.709	3760	51374	1136
2017	丽水市	57500	7.94935	51.4805	27.66	134.95	1556.7	849	38996	287
2016	杭州市	123136	2.68886	60.887	325.25	300.59	692.18	5684	52185	4134
2016	宁波市	110305	3.47735	45.2323	372.7	283.22	1021.64	7286	51560	3545
2016	温州市	55602.8	2.73563	56.1701	140.72	222.93	827.765	4871	47785	2141
2016	嘉兴市	83704.2	3.54495	44.398	156.66	306.68	2535.18	5051	48926	1543
2016	湖州市	76785.5	5.57791	46.2924	78.09	166.71	2116.72	2806	45794	696
2016	绍兴市	96011	4.33616	45.5856	235.23	275.44	1914.13	4430	50305	2072
2016	金华市	66756.2	4.02503	51.3764	460.36	223.56	1094.75	3968	46554	1152
2016	衢州市	57890.4	7.04943	47.8415	18.17	211.04	3285.37	933	36188	364
2016	舟山市	107185	10.2087	48.6988	19.74	18.1	310.967	375	48423	334
2016	台州市	64122.7	6.51865	49.9846	155.97	211.04	1037.4	3618	47162	1012
2016	丽水市	55900.2	7.90174	47.1964	29.05	159.15	2118.18	1115	35968	282
2015	杭州市	111446	2.86511	58.2401	335.67	297.69	702.839	6073	48316	3980
2015	宁波市	102283	3.55689	45.2385	423.73	287.12	1010.28	7509	47852	3402
2015	温州市	50653.5	2.80571	53.3971	147.52	215.82	833.275	5013	44026	2103
2015	嘉兴市	76724.3	3.95388	43.4373	147.69	320.18	2663.87	5154	45499	1558
2015	湖州市	70652.9	5.88218	45.1287	75.03	173.12	2269.49	2752	42238	666
2015	绍兴市	89894.7	4.45458	45.0999	243.82	268.67	1912.65	4352	46747	1825
2015	金华市	62382.5	4.14509	50.323	462.88	220.62	1106.14	4144	43193	1153
2015	衢州市	53733.2	7.36915	45.9669	21.71	209.57	3298.12	1003	33212	325
2015	舟山市	94865.5	10.1578	48.6993	6.69	17.65	277.934	390	44845	334
2015	台州市	58751	6.46482	49.4239	164.92	206.81	1004.36	3672	43266	967
2015	丽水市	51579.7	8.28069	46.0459	29.24	163.12	2234.49	1115	32875	257
2014	杭州市	103533	2.98007	55.2482	303.34	294.96	703.361	6169	44632	3887
2014	宁波市	97430.3	3.62273	44.0742	415.14	286.61	949.291	7383	44155	3311
2014	温州市	47453.1	2.74085	50.0903	163.2	218.76	837.901	4897	40510	2049
2014	嘉兴市	73361.1	4.31814	41.5847	135.68	312.81	2676.94	5005	42143	1511
2014	湖州市	66757.7	6.15235	42.7689	76.23	187.12	2516.98	2719	38959	644
2014	绍兴市	86075.1	4.55428	43.5577	248.19	268.81	1972.58	4231	43167	1465
2014	金华市	59006.8	4.31893	48.6656	378.55	226.32	1116.66	4065	39807	1091
2014	衢州市	52500	7.41099	42.4679	13.22	207.12	3327.45	1025	30583	313
2014	舟山市	88591.6	9.93834	48.1739	-7.83	13.45	234.206	393	41466	332
2014	台州市	56315.5	6.36569	47.0242	166.23	203.6	1001.1	3804	39763	894
2014	丽水市	49354.8	8.42025	43.5113	23.66	164.29	2316.7	1161	30413	295

## Sheet: 社会
		社会
年份	城市	城镇职工基本医疗保险参保人数占比 （%）	失业保险人数占比 （%）	专利申请授权量 （项）	每万人在校大学生人数 （人）	人均公共图书馆藏量 （册/人）	老幼人口占比 （%）	人口密度 （人/平方公里）	人均城市市政公用设施建设固定资产投资 （元/人）
2022	杭州市	0.632708	0.465653	121196	404.937	2.42001	42.09	4391.73	5279.15
2022	宁波市	0.521522	0.355155	76127	186.435	1.45664	42.74	2663.09	3900.43
2022	温州市	0.265627	0.171684	55500	151.595	1.66443	39.33	2681.66	1672.41
2022	嘉兴市	0.49011	0.295117	39085	119.213	2.25725	44.03	3193.86	862
2022	湖州市	0.499053	0.278398	18954	114.465	1.20715	42.75	1556.45	1101.33
2022	绍兴市	0.44501	0.259166	33181	248.177	1.63833	42.27	2432.31	3215.06
2022	金华市	0.294668	0.189125	43198	150.043	0.994808	41.44	1738	531.935
2022	衢州市	0.336114	0.189945	7059	79.9869	2.07424	41.28	2408.41	1815.42
2022	舟山市	0.439889	0.230285	2741	223.778	2.22222	43.46	1203.8	2772.56
2022	台州市	0.31201	0.191739	36555	67.0021	1.48248	40.56	1669.64	746.393
2022	丽水市	0.223221	0.143249	10363	166.036	1.54672	39.54	1527.45	1246.14
2021	杭州市	0.623171	0.461728	122520	479.523	2.26705	41.17	4370.68	6688.57
2021	宁波市	0.49992	0.349478	72390	182.437	1.17387	41.72	2659.84	3043.47
2021	温州市	0.25015	0.1618	61313	132.227	1.55608	38.84	2555.98	1732.87
2021	嘉兴市	0.477566	0.294714	41264	143.218	2.12081	42.67	3360.75	1660.32
2021	湖州市	0.474024	0.27415	20216	109.789	1.19977	41.49	1560.51	1415.15
2021	绍兴市	0.431664	0.256457	38293	238.666	1.55299	41.43	2542.4	4240.67
2021	金华市	0.280416	0.179855	46180	148.15	0.863792	40.81	1763.36	723.426
2021	衢州市	0.327936	0.181379	7940	73.6598	1.91189	40.72	2069.97	1160.8
2021	舟山市	0.424399	0.228212	3154	238.069	2.21888	42.4	1150.34	2553.77
2021	台州市	0.296638	0.184147	39269	63.588	1.48894	40.14	1613.24	940.718
2021	丽水市	0.212143	0.133912	12860	139.193	1.31941	39.2	1516.93	1061.2
2020	杭州市	0.596317	0.437489	92399	389.438	2.19473	40.94	3788.69	7355.73
2020	宁波市	0.47909	0.338002	60520	178.673	1.23567	41.54	2466.9	3428.23
2020	温州市	0.239854	0.150773	52199	125.935	1.48952	38.85	2238.47	1517.97
2020	嘉兴市	0.471554	0.288992	34966	141.016	1.99224	42.22	3131.06	1674.59
2020	湖州市	0.459042	0.260892	17712	100.148	1.07355	40.84	1556.76	1404.47
2020	绍兴市	0.403011	0.248521	35574	220.646	1.40616	41.19	2475.29	3288.43
2020	金华市	0.262696	0.1664	42446	148.185	0.815633	40.67	1442.84	1221.63
2020	衢州市	0.311153	0.170407	6557	73.9728	1.66374	40.71	1921.54	977.735
2020	舟山市	0.414085	0.222746	2805	217.101	2.11389	41.77	1112.84	2209.19
2020	台州市	0.272508	0.170182	34828	60.2912	1.39581	40.33	1584.19	1150.34
2020	丽水市	0.201537	0.122252	11606	87.4003	1.25199	39.25	1474.84	844.055
2019	杭州市	0.647802	0.469739	61568	431.161	2.46815	40.27	3950.35	6819.53
2019	宁波市	0.499411	0.34794	47220	183.16	1.45516	40.82	2370.94	3161.35
2019	温州市	0.226819	0.143774	37009	112.148	1.48065	38.55	2704.94	1673.69
2019	嘉兴市	0.506231	0.3105	27771	150.76	2.05625	41.69	3074.74	1046.65
2019	湖州市	0.473089	0.270261	16419	94.2288	0.931373	40.26	1472.63	1012.77
2019	绍兴市	0.401411	0.250761	26934	206.114	1.27348	40.59	2237.13	2575.72
2019	金华市	0.305779	0.184513	27237	144.627	0.94239	40.22	1429.38	1212.67
2019	衢州市	0.331543	0.159648	4754	73.9811	1.42471	40.2	1807.1	640.655
2019	舟山市	0.384276	0.209269	2027	209.056	1.9983	40.58	1076.38	1509.14
2019	台州市	0.266422	0.162699	26936	60.7301	1.41301	40.06	1433.73	876.193
2019	丽水市	0.213927	0.123769	7445	94.6769	1.2291	38.99	1453.8	940.138
2018	杭州市	0.645178	0.468458	55379	440.511	2.49541	39.7	3766.68	4846.39
2018	宁波市	0.493783	0.343599	44777	182.643	1.20215	40.05	3359.25	3046.21
2018	温州市	0.209255	0.134119	38181	96.0108	1.34486	38.06	2609.92	1432.23
2018	嘉兴市	0.485775	0.304803	24589	149.621	1.85569	41.07	3101.17	471.823
2018	湖州市	0.446581	0.255038	18672	89.0023	0.90849	39.7	1484.34	985.215
2018	绍兴市	0.382885	0.239722	37288	197.16	0.963257	40.03	3043.22	1454.26
2018	金华市	0.284546	0.163473	23711	138.258	0.847609	39.87	1409.89	1878.56
2018	衢州市	0.305273	0.145541	6125	65.2467	1.36261	39.83	1782.61	800.399
2018	舟山市	0.364773	0.202217	2216	196.351	1.74766	39.47	1058.23	1342.53
2018	台州市	0.243718	0.160596	26288	57.3644	1.44649	39.67	1400.28	656.152
2018	丽水市	0.201884	0.114279	7375	95.5343	1.01864	38.74	1397.81	902.226
2017	杭州市	0.613118	0.439385	42227	449.693	2.40917	38.86	3689	3879.19
2017	宁波市	0.475731	0.336452	36993	195.016	1.02061	38.99	3034	2500.17
2017	温州市	0.194247	0.124211	29511	96.2344	1.21541	37.34	2437	1525.33
2017	嘉兴市	0.46503	0.262242	18244	148.524	1.7805	40.27	3115	495.606
2017	湖州市	0.416628	0.241402	12025	88.0902	0.96828	38.94	1456	1116.28
2017	绍兴市	0.357938	0.263094	25741	194.301	0.846307	39.22	3092	1009.8
2017	金华市	0.269189	0.152786	17444	135.474	0.742272	39.16	1383	503.639
2017	衢州市	0.29441	0.131762	4146	73.3272	1.21281	39.39	1808	726.65
2017	舟山市	0.347231	0.190925	1920	188.861	1.71233	38.25	1047	2033.09
2017	台州市	0.221991	0.159513	19143	56.7636	1.35175	39.08	1400	386.002
2017	丽水市	0.222043	0.10581	5697	96.2763	0.933211	38.38	1341	668.481
2016	杭州市	0.576095	0.407227	41052	465.801	2.32619	37.66	3791	3766.55
2016	宁波市	0.491307	0.333308	40792	197.008	0.961651	37.7	2594	3125.33
2016	温州市	0.183164	0.123052	29931	94.0338	1.10343	36.36	2476	1680.03
2016	嘉兴市	0.451904	0.257326	19957	141.831	1.7059	38.95	4115	451.439
2016	湖州市	0.393109	0.220538	13695	89.6403	0.698151	37.76	1428	1215.53
2016	绍兴市	0.340124	0.254812	28371	180.988	0.836808	38.09	3023	1248.92
2016	金华市	0.260524	0.14538	16873	62.6196	0.672645	37.96	2047	398.154
2016	衢州市	0.291998	0.123034	3943	62.5486	0.816836	38.36	1794	341.327
2016	舟山市	0.335988	0.184888	1836	211.753	1.5924	36.8	1084	1422.58
2016	台州市	0.212246	0.170378	20075	56.2582	0.903289	38.11	1379	270.942
2016	丽水市	0.185182	0.10545	4945	96.3372	0.923326	37.6	1323	644.37
2015	杭州市	0.554681	0.38747	46245	527.343	2.20115	36.57	3527	3359.49
2015	宁波市	0.488141	0.322441	46088	199.063	0.884856	36.59	2444	2499.63
2015	温州市	0.178698	0.121531	27098	91.9052	1.02292	35.45	2270	1331.12
2015	嘉兴市	0.434595	0.250796	18789	114.968	1.6301	37.98	3742	422.207
2015	湖州市	0.376292	0.21861	16653	109.149	0.664407	36.81	1408	379.288
2015	绍兴市	0.390897	0.246981	33030	168.742	0.768921	37.12	2935	1375.89
2015	金华市	0.255251	0.141823	16352	64.1291	0.575358	37.04	1720	489.177
2015	衢州市	0.301338	0.119737	3792	64.1397	0.696203	37.56	1790	340.516
2015	舟山市	0.33115	0.184809	2856	203.715	1.43316	35.62	997	1643.49
2015	台州市	0.232728	0.164275	19717	55.4902	0.626219	37.32	1378	287.558
2015	丽水市	0.178922	0.103039	4348	175.849	0.871435	36.97	1296	710.664
2014	杭州市	0.512741	0.373178	33548	533.851	2.09649	35.64	3772	1960.93
2014	宁波市	0.467982	0.311599	43286	193.13	0.924081	35.73	2395	2464.58
2014	温州市	0.164273	0.102117	24371	90	1.81341	35.18	2524	1050.55
2014	嘉兴市	0.411618	0.242407	17456	143.812	1.48818	37.16	3910	321.755
2014	湖州市	0.348735	0.210307	12679	92.1092	0.74198	36.19	1381	814.532
2014	绍兴市	0.376035	0.235069	17356	162.123	0.679379	36.51	2919	796.572
2014	金华市	0.237201	0.137925	15129	159.509	0.517381	36.48	1656	399.662
2014	衢州市	0.292864	0.117326	2891	64.3315	0.694444	36.89	1775	451.742
2014	舟山市	0.315218	0.184031	2088	198.351	1.25393	34.44	1023	2639.21
2014	台州市	0.216138	0.159518	16134	54.2494	0.436076	36.99	1364	319.047
2014	丽水市	0.168406	0.0992961	3656	186.476	0.776631	36.48	1293	716.326

## Sheet: 基础设施
		基础设施
年份	城市	全年用电量 (亿千瓦小时)	每万人拥有的病床数 （张）	每万人医疗人员数 (人)	人均医院数量 （个/万人）	人均道路面积 （平方米）	燃气普及率 （%）	建成区排水管道密度 （公里/平方公里）	互联网宽带接入用户数（万户）	每万人民用汽车拥有量（辆）
2022	杭州市	949.85	71.065	46.4245	0.312702	13.814	100	13.918	696	3109.52
2022	宁波市	972.66	43.0682	37.3664	0.212102	18.003	100	17.056	518	3490.39
2022	温州市	536.45	43.3877	36.3684	0.169439	15.69	100	11.798	501	2607.43
2022	嘉兴市	653.34	45.7665	36.6889	0.181949	28.284	100	12.248	274	3257.56
2022	湖州市	360.21	55.7955	34.0492	0.249048	30.304	100	8.707	175	3150.2
2022	绍兴市	526.39	49.4321	36.346	0.190547	30.29	100	13.342	257	3688.23
2022	金华市	505.17	45.4146	31.8507	0.221692	26.438	100	18.016	369	3488.63
2022	衢州市	225.05	65.4105	36.7336	0.362445	37.166	100	24.984	114	2489.33
2022	舟山市	182.62	50.4188	38.1111	0.299145	23.533	100	16.14	69	2018.8
2022	台州市	410.87	45.5121	32.1698	0.206649	15.461	100	12.124	312	3151.49
2022	丽水市	139.08	56.2783	37.837	0.262425	19.733	100	18.624	116	2055.18
2021	杭州市	910.327	70.0385	45.0778	0.303179	12.552	100	13.526	651	2958.36
2021	宁波市	938.411	41.5821	35.9116	0.20746	17.354	100	13.594	471	3317.03
2021	温州市	513.83	42.0311	34.6013	0.166926	15.043	100	11.776	450	2709.43
2021	嘉兴市	626.253	45.2719	32.141	0.183104	26.627	100	12.137	250	3070.93
2021	湖州市	345.018	55.3713	32.2512	0.240681	29.138	100	8.783	157	2949.42
2021	绍兴市	515.789	47.7853	33.9292	0.189245	22.653	100	13.678	243	3404.59
2021	金华市	475.558	44.2669	30.0449	0.220506	25.719	100	18.031	333	3300.25
2021	衢州市	210.605	61.0844	35.1334	0.371666	34.726	100	26.208	104	2843.21
2021	舟山市	134.797	49.2017	36.2232	0.309013	22.693	100	15.798	64	1920.19
2021	台州市	397.263	42.4996	30.7626	0.201171	24.675	100	12.489	287	2986.3
2021	丽水市	135.48	54.0772	35.9785	0.238663	19.843	100	19.938	107	1937.61
2020	杭州市	807.969	70.4145	42.7372	0.295027	12.422	100	13.538	634	2389.02
2020	宁波市	832.152	40.7856	33.8546	0.207006	18.581	100	10.382	438	3154.39
2020	温州市	449.478	40.3442	32.8278	0.156462	16.719	100	10.922	420	2593.18
2020	嘉兴市	549.096	44.7348	28.3164	0.17372	24.776	100	12.146	233	2935.47
2020	湖州市	302.226	49.8992	29.2141	0.213523	28.596	100	14.012	146	2818.18
2020	绍兴市	453.396	45.5415	33.7006	0.18144	22.642	100	13.407	229	3045.66
2020	金华市	403.844	43.7312	28.3121	0.210988	30.633	100	17.159	314	3167.68
2020	衢州市	187.969	59.9429	33.0641	0.399473	36.185	100	24.754	98	2192.57
2020	舟山市	103.385	52.0535	34.7455	0.301984	22.193	100	15.772	60	1819.89
2020	台州市	348.854	42.683	30.2611	0.203712	24.504	100	10.358	266	2820.89
2020	丽水市	118.096	51.8979	34.1667	0.235247	19.502	100	19.673	100	1833.51
2019	杭州市	816.7	77.1786	31.8492	0.331081	13.6919	100	13.4415	524	2650.42
2019	宁波市	807.92	43.7298	24.6681	0.210723	12.8597	100	14.6886	426	3243.05
2019	温州市	441.08	41.1968	45.6184	0.158065	15.6142	100	11.2412	405	2526.37
2019	嘉兴市	538.03	49.4667	24.9929	0.18125	24.0618	100	12.3244	187	3079.45
2019	湖州市	295.02	55.3105	30.1752	0.228758	29.3939	100	13.6455	204	2898.48
2019	绍兴市	462.37	43.506	28.2178	0.175994	22.6385	100	12.1835	217	3032.87
2019	金华市	394.67	53.8851	41.5315	0.257824	26.5463	100	15.7298	305	3685.46
2019	衢州市	184.25	60.248	47.3651	0.405771	37.1966	100	24.531	88	2103.61
2019	舟山市	65.5	47.8912	28.31	0.289116	22.3423	100	15.6763	56	1666.11
2019	台州市	331.22	45.1415	37.5103	0.21626	27.0693	100	8.55874	253	2849.08
2019	丽水市	112.4	59.1821	56.3317	0.25305	17.9382	100	18.9322	99	1936.38
2018	杭州市	796.96	76.6735	33.2338	0.322252	13.5897	100	13.8975	509	2733.03
2018	宁波市	775.28	43.3931	24.0567	0.207267	10.3495	100	15.0134	420	3260.43
2018	温州市	423.3	40.4476	47.2631	0.156757	15.3587	100	11.5612	410	2362.07
2018	嘉兴市	522.06	48.7727	25.3285	0.173508	22.7828	100	12.9516	192	2816.57
2018	湖州市	274.8	44.9224	32.5369	0.204823	28.2456	100	18.9847	193	2683.98
2018	绍兴市	437.72	43.001	28.9132	0.160874	21.3297	100	11.8174	219	2751.88
2018	金华市	370.57	52.2662	42.1586	0.244468	25.7662	100	14.5583	287	3355.99
2018	衢州市	171.76	56.9081	49.5995	0.380263	35.4906	100	19.6799	90	2211.09
2018	舟山市	55.67	48.5763	31.1764	0.28133	21.9373	100	15.8643	55	1533.29
2018	台州市	329.57	43.784	37.1369	0.198729	27.1939	100	8.64126	245	2654.05
2018	丽水市	103.45	56.1164	57.5907	0.254661	17.5282	100	18.4472	88	1790.11
2017	杭州市	738.03	74.1308	33.1919	0.318969	13.01	100	13.98	509	2787.28
2017	宁波市	709.23	42.6421	24.6574	0.19238	12.47	100	13.72	384	2860.04
2017	温州市	399.12	39.4216	49.2905	0.154097	15.68	100	11.83	365	2154
2017	嘉兴市	483.96	47.3454	26.006	0.161082	18.6	100	4.46	175	2566.71
2017	湖州市	244.33	46.6177	32.6316	0.193656	27.93	100	18.96	158	2449.93
2017	绍兴市	411.55	42.3992	29.921	0.151697	17.79	100	11.71	201	2475.08
2017	金华市	337.68	48.1919	42.5399	0.235442	25.37	100	14.32	254	3035.29
2017	衢州市	155.28	53.1854	52.0556	0.343249	33.99	99.53	19.88	84	1924.35
2017	舟山市	52.52	43.2877	29.3578	0.256849	21.57	99.21	15.71	52	1375.83
2017	台州市	310.51	40.7895	39.2756	0.181432	26.03	100	2.19	226	2423.94
2017	丽水市	86.95	55.0869	63.2574	0.247027	15.34	100	18.84	77	1640.64
2016	杭州市	678.29	70.2623	41.5455	0.310187	12.31	100	10.98	444	2548.47
2016	宁波市	646.54	42.4279	29.1314	0.182857	13.9	100	16.14	336	3022.11
2016	温州市	378.32	38.2409	27.2218	0.149755	15.62	100	14.61	321	1943.06
2016	嘉兴市	453.1	50.4616	22.5574	0.150542	17.01	100	8.01	164	2281.53
2016	湖州市	222.2	43.1462	25.6101	0.176034	26.91	100	19.98	118	2158.86
2016	绍兴市	374.51	50.5714	28.4102	0.141079	17.9	100	14.74	181	2214.43
2016	金华市	309.75	48.7862	28.3152	0.227011	22.86	100	18.28	207	2665.24
2016	衢州市	143.48	55.2636	31.3599	0.341073	33.7	99.28	19.41	54	1531.37
2016	舟山市	48.91	42.9188	54.6373	0.250432	19.16	98.55	15.61	46	1495.04
2016	台州市	282.15	42.1974	27.3635	0.174342	28.14	100	16.77	208	2183.95
2016	丽水市	88.93	57.1963	33.5843	0.239538	13.1	100	17.32	66	1482.48
2015	杭州市	646.38	65.4047	38.625	0.297183	12.49	100	10.61	295	2489.21
2015	宁波市	585.07	40.5112	28.0345	0.171246	16.4	100	14.85	302	2304.99
2015	温州市	344	38.5894	26.6645	0.145662	15.58	100	13.81	288	1724.74
2015	嘉兴市	413.35	48.3053	21.4547	0.139389	18.32	99.53	7.96	148	1997.87
2015	湖州市	198.91	44.9288	24.9831	0.158441	26.03	100	19.75	104	1874.89
2015	绍兴市	366.25	46.6163	25.9883	0.130314	17.68	99.95	14	165	1952.73
2015	金华市	284.11	46.52	27.0554	0.219325	26.4	100	20.86	196	2372.19
2015	衢州市	133.86	51.1767	32.9255	0.339803	32.07	99.02	18.13	57	1320.93
2015	舟山市	46.03	47.7431	28.8889	0.243056	20.63	99.9	15.59	145	1057.5
2015	台州市	252.75	39.1982	25.9927	0.16697	27.76	100	16.27	179	1918.93
2015	丽水市	78.06	54.3946	31.8607	0.232445	12.78	100	15.95	57	1317.13
2014	杭州市	640.19	57.807	35.9615	0.282276	14.78	100	9.82	279	2456.14
2014	宁波市	576.78	37.9618	26.8647	0.15875	15.84	100	15.13	281	2044.83
2014	温州市	349.27	34.0362	24.1012	0.141376	15.16	100	14.7	261	1554.4
2014	嘉兴市	396.45	43.7396	20.3063	0.127724	17.12	99.54	7.84	142	1732.74
2014	湖州市	191.61	39.6997	23.273	0.140307	24.97	100	19.71	88	1609.15
2014	绍兴市	364.93	41.9774	24.2373	0.11927	17.98	99.92	13.39	154	1716.47
2014	金华市	284.79	42.586	25.4423	0.209546	26.38	100	20.07	195	2114.52
2014	衢州市	128.3	45.8757	31.7891	0.335311	31.07	98.99	17.76	51	1152.34
2014	舟山市	45.43	44.0663	26.6579	0.235602	18.23	99.28	15.27	130	960.314
2014	台州市	254.42	35.468	23.7174	0.159601	27.77	100	16.85	168	1728.22
2014	丽水市	78.42	50.3238	29.0943	0.223275	12.59	100	16.15	51	1205.18

## Sheet: 生态
		生态
年份	城市	单位GDP工业废水排放量（万吨/亿）	人均公园绿地面积 （平方米/人）	建成区绿化覆盖率 （%）	污水处理率 （%）	生活垃圾无害化处理率 （%）	单位GDP工业颗粒物排放量（吨/亿）	单位GDP工业氮氧化物排放量（吨/亿）	单位GDP工业二氧化硫排放量（吨/亿）	一般工业固体废物综合利用率（%）	空气质量 优良天数 比例（%）	可吸入细 颗粒物（PM2.5） 年平均浓度 (微克/立方米)
2022	杭州市	2.17493	12.696	40.963	97.683	100	2.34234	18753	0.609508	98.91	83.3	29.6
2022	宁波市	2.05597	14.84	43.43	99.892	100	1.72463	15704	1.24214	99.8	89.6	23
2022	温州市	1.27199	13.034	39.79	98.439	100	0.608278	8030	1.29342	99.9	95.1	24
2022	嘉兴市	5.05327	16.454	40.205	99.009	100	2.04114	6739	0.947026	99.85	85.7	26
2022	湖州市	2.96896	18.19	43.851	98.497	100	4.22178	3850	2.08804	99.99	77.8	29
2022	绍兴市	8.36106	16.244	44.765	98.15	100	0.912871	7351	1.35314	98.95	90.7	28
2022	金华市	3.40178	13.893	42.232	98	100	2.96091	5562	1.48441	99.61	93.9	25
2022	衢州市	9.88547	17.115	40.958	97.125	100	8.97626	2003	5.44693	98.39	92.6	26
2022	舟山市	1.77976	16.117	44.543	97.83	100	1.97738	1951	1.30952	99.55	97.8	14
2022	台州市	1.75793	14.459	44.006	98.024	100	1.69227	6041	0.714605	98.15	95.9	21
2022	丽水市	3.29152	13.16	42.84	98.95	100	2.80035	1831	1.32509	100	96.7	19
2021	杭州市	2.90388	11.201	39.739	97.09	100	2.24086	18109.4	0.6651	99.43	87.9	28
2021	宁波市	2.2385	14.821	43.424	94.94	100	2.05398	14594.9	1.32481	99.95	95.9	21
2021	温州市	1.48688	12.653	37.648	97.87	100	0.613398	7585.02	1.54407	99.77	99.5	22
2021	嘉兴市	5.65149	15.419	39.686	98.07	100	2.19228	6355.28	1.20553	99.85	90.1	26
2021	湖州市	3.44922	17.912	44.637	98.44	100	4.50489	3644.87	2.46262	99.99	84.4	25
2021	绍兴市	9.4429	14.758	43.496	97.72	100	1.01922	6795.26	1.64914	98.87	95.9	27
2021	金华市	3.64607	12.602	42.207	97.46	100	4.46886	5355.44	1.87196	99.69	95.1	27
2021	衢州市	11.7624	16.607	44.047	97.37	100	10.3057	1875.61	6.66004	99.08	95.6	24
2021	舟山市	2.40773	16.059	44.357	92.31	100	2.46311	1703.62	2.16619	99.46	98.1	15
2021	台州市	1.98442	14.502	42.606	97.39	100	1.89748	5786.19	1.44242	99.77	99.6	21
2021	丽水市	4.72927	12.218	42.83	97.33	100	3.61108	1710.03	1.66455	99.74	99.7	21
2020	杭州市	3.36934	12.271	43.36	97.06	100	2.6996	16106	0.941246	99.51	91.3	30
2020	宁波市	2.66601	13.95	42.225	94.76	100	3.10297	12409	1.64757	99.92	92.9	23
2020	温州市	1.64462	13.754	37.854	97.41	100	2.4817	6871	2.00353	99.79	98.3	23
2020	嘉兴市	6.55234	15.749	39.335	97.79	100	3.84668	5510	2.04375	99.89	87.2	28
2020	湖州市	4.27394	17.854	46.325	98.29	100	6.61585	3201	3.92606	99.97	87.7	26
2020	绍兴市	10.5122	14.84	44.123	97.65	100	2.06281	6001	1.93853	98.73	90.7	28
2020	金华市	3.68039	12.288	41.535	97.12	100	6.54759	4704	3.30547	99.51	94.9	26
2020	衢州市	15.6302	16.664	43.55	97.3	100	22.4896	1639	11.0623	99.5	96.4	26
2020	舟山市	3.40602	16.456	44.153	94.31	100	2.24906	1512	3.25752	99.64	97.8	17
2020	台州市	2.20884	13.018	43.885	96.66	100	4.005	5263	2.00684	99.63	94.5	25
2020	丽水市	5.53456	12.072	42.82	97.05	100	8.96198	1540	2.20276	98.34	99.8	20
2019	杭州市	4.7444	13.5534	40.5766	95.96	100	2.80336	15373	1.90676	98	78.6	38
2019	宁波市	3.02499	13.9151	41.6873	84.19	100	3.55765	11985.1	2.6058	94.6	87.1	29
2019	温州市	1.99654	12.7098	38.2196	96.54	100	4.19342	6606.11	2.01558	99.06	97	28
2019	嘉兴市	7.32561	15.312	39.0792	96.94	100	4.9848	5370.32	4.65367	99	76.7	32
2019	湖州市	5.47508	18.0333	46.3823	97.49	100	7.89196	3122.43	10.7575	100	80	35
2019	绍兴市	11.5461	15.3153	43.7347	96.58	100	2.80052	5780.74	3.12258	94	83.8	38
2019	金华市	4.67717	12.0734	41.135	96.39	100	7.52436	4559.91	5.42411	97.46	88.8	32
2019	衢州市	17.0098	16.9994	43.152	96.8	100	32.1329	1573.52	16.1288	100	93.4	33
2019	舟山市	3.86742	16.7399	42.053	79.16	100	2.11533	1371.6	3.69648	98.85	96.7	20
2019	台州市	2.59609	14.0885	44.4083	96.93	100	5.65698	5134.05	3.06852	97.77	94	27
2019	丽水市	5.83883	10.9798	43.3793	95.86	100	13.2265	1476.61	9.39561	100	98.1	25
2018	杭州市	5.67651	13.7981	40.634	95.79	100	2.79535	13509.1	4.12631	87.03	73.7	40
2018	宁波市	3.04542	12.2131	41.6155	82.99	100	3.60642	10745.5	3.25012	95	87.7	33
2018	温州市	2.09351	12.8947	38.6932	95.18	100	0.825014	6006.16	3.66754	98.49	95.1	30
2018	嘉兴市	8.00275	16.056	38.2873	94.44	100	3.15854	4871.98	7.77319	99.17	76.7	39
2018	湖州市	7.18419	17.733	46.3649	96.91	100	12.3979	2719.07	16.2746	99.64	71	36
2018	绍兴市	11.0813	15.2785	42.9449	95.6	100	2.50512	5416.9	4.95654	93.39	77.8	42
2018	金华市	4.52141	12.0087	40.4248	95.77	100	8.74006	4100.23	7.89899	97.73	84.4	34
2018	衢州市	17.0294	15.2136	42.7864	95.68	100	30.2191	1470.58	22.2757	99	88.8	33
2018	舟山市	4.44349	16.7982	41.866	81.105	100	4.21292	1316.7	5.02322	96.925	94.8	22
2018	台州市	2.69832	14.889	44.3641	95.75	100	4.30075	4874.67	4.22319	95	93.7	29
2018	丽水市	5.44048	11.3513	44.4602	92.42	100	15.0883	1394.67	14.4383	98.75	95.1	28
2017	杭州市	6.18906	13.77	39.96	95.1	100	4.11856	12603.4	6.67745	77.06	74.2	45
2017	宁波市	3.12199	11.5	39.85	82.95	100	4.26812	9842.06	5.52614	95.55	85.2	37
2017	温州市	2.44209	13.19	37.45	93.8	100	2.05472	5411.59	6.83258	97.74	90.1	38
2017	嘉兴市	9.33235	14.33	38.2	92.69	100	5.19001	4380.52	10.6691	97.94	72.6	42
2017	湖州市	8.00544	17.48	46.29	94.96	100	14.2142	2476.13	20.9039	99.25	68.5	42
2017	绍兴市	11.7187	13.57	41.36	95.15	100	4.46074	5078.37	7.52592	91.11	75.3	45
2017	金华市	4.58614	11.87	40.06	95.22	100	10.7865	3848.62	10.6998	96.27	78	42
2017	衢州市	21.8352	14.46	40.94	83.2	100	40.1928	1331.27	38.7601	97.98	86.8	42
2017	舟山市	4.24074	16.5	41.43	83.05	100	5.99131	1219.78	5.65206	95	92.1	25
2017	台州市	3.04261	13.05	43.15	95.44	100	5.21488	4388.22	6.50554	91	94.2	33
2017	丽水市	7.30725	11.24	44.45	89.08	100	22.2007	1250.92	23.0422	86.54	93.2	33
2016	杭州市	7.61688	14.42	40.7	94.46	100	5.4785	11313.7	30.8341	85.12	70.7	49
2016	宁波市	3.95912	11.4	39.8	84.42	100	6.03138	8686.49	231.762	94.86	84.7	39
2016	温州市	2.87453	12.73	37.4	91.12	100	2.8166	5101.56	85.6962	71.63	91.2	38
2016	嘉兴市	10.8236	13.36	44.43	90.29	100	6.01234	3862.11	106.533	92.12	74.3	44
2016	湖州市	8.5467	16.61	48.35	92.71	100	19.5987	2284.37	89.2655	99.25	65.6	47
2016	绍兴市	11.6403	13.51	43.27	93.63	100	6.89407	4789.03	49.7885	94.58	79	47
2016	金华市	4.54542	11.74	40.02	93.15	100	11.5199	3684.94	55.191	96.8	80.6	46
2016	衢州市	22.5705	14.52	41.03	79.23	100	65.5986	1251.59	147.482	92.79	87.9	43
2016	舟山市	3.42741	13.09	40.62	71.62	100	4.92081	1241.2	128.572	92.7	94.2	25
2016	台州市	3.89694	12.88	42.94	92.51	100	6.22966	3898.66	110.071	95.36	90.4	36
2016	丽水市	8.16526	11.09	46.49	88.85	100	22.142	1210.24	33.9911	90.2	95.4	33
2015	杭州市	9.66514	14.59	40.43	94.28	100	14.059	10050.2	40.0534	88.6	66.3	57
2015	宁波市	4.43122	11.21	38.31	79.44	100	7.74266	8003.61	139.662	94.8	82.7	45
2015	温州市	3.74241	13.39	37.18	89.73	100	9.80549	4618.08	78.5256	97.96	85.7	44
2015	嘉兴市	13.1532	14.05	43.33	90.19	100	12.5706	3517.81	106.753	94.37	64.4	53
2015	湖州市	9.355	16.58	48.33	92.5	100	31.3481	2084.26	94.8939	97.87	59.7	57
2015	绍兴市	13.3189	13.49	42.54	90.57	100	16.6496	4465.97	66.1389	96.9	73.9	56
2015	金华市	5.72675	13.03	40.12	88.52	90.99	29.7352	3402.34	73.8637	94.95	73.3	54
2015	衢州市	27.9909	14.55	40.69	83.68	100	136.451	1146.13	190.218	92.79	84.9	45
2015	舟山市	6.18244	13.47	38.55	64.8	97	8.56333	1092.85	193.335	99.6	90.8	30
2015	台州市	4.66646	12.29	42.3	90.95	96.99	12.1406	3553.85	107.464	97.58	88.5	41
2015	丽水市	13.399	11.02	44.84	82.61	93.98	32.9978	1103.29	60.4271	95.14	90.1	38
2014	杭州市	10.3576	15.5	40.57	93.87	100	20.5997	9206.16	44.6206	91.1	61.3	65
2014	宁波市	4.68237	10.64	38.28	81.11	100	8.65302	7610.28	148.166	90.76	83	46
2014	温州市	3.52614	12.99	38.25	87.25	100	10.7717	4303.05	75.5138	98.15	82.2	46
2014	嘉兴市	12.6069	13.34	42.94	90.37	100	18.0141	3352.6	119.47	96.01	70.3	57
2014	湖州市	11.1116	16.57	48.32	91.98	100	35.1036	1956	86.6627	96.59	60.8	64
2014	绍兴市	13.6743	13.28	43.64	87.89	100	18.7954	4265.88	58.9502	97.2	63.2	63
2014	金华市	5.85769	11.48	37.55	86.21	100	30.3475	3208.2	75.2997	97.2	64.7	64
2014	衢州市	25.9111	14.56	41.45	80.05	100	138.694	1115.1	205.617	94.55	79.6	57
2014	舟山市	6.395	13	38.51	63.26	100	14.8899	1015.26	117.424	99.8	94	30
2014	台州市	4.96218	12.07	44.79	88.92	100	8.99622	3387.38	114.542	95.32	84.9	46
2014	丽水市	14.138	10.9	44.59	81.09	100	36.0823	1051.75	64.7945	95.34	86.6	44

## Sheet: 综合
		经济									社会								基础设施									生态
年份	城市	人均生产总值 (元)	一产比重 （%）	三产比重 （%）	净出口额 (亿元)	农作物播种面积 (千公顷)	人均粮食产量 （吨/万人）	规模以上工业企业单位数 （个）	城镇居民人均可支配收入 (元)	限额以上批发零售企业数 (个）	城镇职工基本医疗保险参保人数占比 （%）	失业保险人数占比 （%）	专利申请授权量 （项）	每万人在校大学生人数 （人）	人均公共图书馆藏量 （册/人）	老幼人口占比 （%）	人口密度 （人/平方公里）	人均城市市政公用设施建设固定资产投资 （元/人）	全年用电量 (亿千瓦小时)	每万人拥有的病床数 （张）	每万人医疗人员数 (人)	人均医院数量 （个/万人）	人均道路面积 （平方米）	燃气普及率 （%）	建成区排水管道密度 （公里/平方公里）	互联网宽带接入用户数（万户）	每万人民用汽车拥有量（辆）	单位GDP工业废水排放量（万吨/亿）	人均公园绿地面积 （平方米/人）	建成区绿化覆盖率 （%）	污水处理率 （%）	生活垃圾无害化处理率 （%）	单位GDP工业颗粒物排放量（吨/亿）	单位GDP工业氮氧化物排放量（吨/亿）	单位GDP工业二氧化硫排放量（吨/亿）	一般工业固体废物综合利用率（%）	空气质量 优良天数 比例（%）	可吸入细 颗粒物（PM2.5） 年平均浓度 (微克/立方米)
2022	杭州市	152588	1.84504	68.1864	2716	247.92	428.301	6802	77043	7203	0.632708	0.465653	121196	404.937	2.42001	42.09	4391.73	5279.15	949.85	71.065	46.4245	0.312702	13.814	100	13.918	696	3109.52	2.17493	12.696	40.963	97.683	100	2.34234	18753	0.609508	98.91	83.3	29.6
2022	宁波市	163911	2.4325	50.363	3790	239.78	744.401	10342	76690	8873	0.521522	0.355155	76127	186.435	1.45664	42.74	2663.09	3900.43	972.66	43.0682	37.3664	0.212102	18.003	100	17.056	518	3490.39	2.05597	14.84	43.43	99.892	100	1.72463	15704	1.24214	99.8	89.6	23
2022	温州市	83107	2.20423	55.6787	2054	220.89	712.782	8658	73326	3396	0.265627	0.171684	55500	151.595	1.66443	39.33	2681.66	1672.41	536.45	43.3877	36.3684	0.169439	15.69	100	11.798	501	2607.43	1.27199	13.034	39.79	98.439	100	0.608278	8030	1.29342	99.9	95.1	24
2022	嘉兴市	121794	2.13682	42.677	2026	253.99	1768.89	6592	72096	2192	0.49011	0.295117	39085	119.213	2.25725	44.03	3193.86	862	653.34	45.7665	36.6889	0.181949	28.284	100	12.248	274	3257.56	5.05327	16.454	40.205	99.009	100	2.04114	6739	0.947026	99.85	85.7	26
2022	湖州市	112902	4.18182	44.7532	1371	138.03	1552.22	4251	71044	1085	0.499053	0.278398	18954	114.465	1.20715	42.75	1556.45	1101.33	360.21	55.7955	34.0492	0.249048	30.304	100	8.707	175	3150.2	2.96896	18.19	43.851	98.497	100	4.22178	3850	2.08804	99.99	77.8	29
2022	绍兴市	137522	3.31928	47.735	3126	215.05	1339.65	5263	76199	3652	0.44501	0.259166	33181	248.177	1.63833	42.27	2432.31	3215.06	526.39	49.4321	36.346	0.190547	30.29	100	13.342	257	3688.23	8.36106	16.244	44.765	98.15	100	0.912871	7351	1.35314	98.95	90.7	28
2022	金华市	78086	2.91262	55.2319	5074	180.65	673.567	5613	69626	2179	0.294668	0.189125	43198	150.043	0.994808	41.44	1738	531.935	505.17	45.4146	31.8507	0.221692	26.438	100	18.016	369	3488.63	3.40178	13.893	42.232	98	100	2.96091	5562	1.48441	99.61	93.9	25
2022	衢州市	87544	4.64304	51.7224	191	172.62	2427.88	1362	57465	817	0.336114	0.189945	7059	79.9869	2.07424	41.28	2408.41	1815.42	225.05	65.4105	36.7336	0.362445	37.166	100	24.984	114	2489.33	9.88547	17.115	40.958	97.125	100	8.97626	2003	5.44693	98.39	92.6	26
2022	舟山市	167134	8.76474	42.5423	-1071	15.79	249.393	464	71965	620	0.439889	0.230285	2741	223.778	2.22222	43.46	1203.8	2772.56	182.62	50.4188	38.1111	0.299145	23.533	100	16.14	69	2018.8	1.77976	16.117	44.543	97.83	100	1.97738	1951	1.30952	99.55	97.8	14
2022	台州市	90572	5.46267	50.8525	2282	203.53	848.606	5545	70737	1913	0.31201	0.191739	36555	67.0021	1.48248	40.56	1669.64	746.393	410.87	45.5121	32.1698	0.206649	15.461	100	12.124	312	3151.49	1.75793	14.459	44.006	98.024	100	1.69227	6041	0.714605	98.15	95.9	21
2022	丽水市	72812	6.44457	54.9973	254	138.91	1642.39	1588	55784	613	0.223221	0.143249	10363	166.036	1.54672	39.54	1527.45	1246.14	139.08	56.2783	37.837	0.262425	19.733	100	18.624	116	2055.18	3.29152	13.16	42.84	98.95	100	2.80035	1831	1.32509	100	96.7	19
2021	杭州市	149857	1.84153	67.8504	1925	246.27	434.279	6528	74700	6559	0.623171	0.461728	122520	479.523	2.26705	41.17	4370.68	6688.57	910.327	70.0385	45.0778	0.303179	12.552	100	13.526	651	2958.36	2.90388	11.201	39.739	97.09	100	2.24086	18109.4	0.6651	99.43	87.9	28
2021	宁波市	153922	2.4403	49.6172	3323	238.17	710.338	9831	73869	8268	0.49992	0.349478	72390	182.437	1.17387	41.72	2659.84	3043.47	938.411	41.5821	35.9116	0.20746	17.354	100	13.594	471	3317.03	2.2385	14.821	43.424	94.94	100	2.05398	14594.9	1.32481	99.95	95.9	21
2021	温州市	78879	2.16624	55.7598	1660	217.21	709.744	7819	69678	2981	0.25015	0.1618	61313	132.227	1.55608	38.84	2555.98	1732.87	513.83	42.0311	34.6013	0.166926	15.043	100	11.776	450	2709.43	1.48688	12.653	37.648	97.87	100	0.613398	7585.02	1.54407	99.77	99.5	22
2021	嘉兴市	116323	2.07654	43.5789	1818	252.47	1772.85	6818	69839	1947	0.477566	0.294714	41264	143.218	2.12081	42.67	3360.75	1660.32	626.253	45.2719	32.141	0.183104	26.627	100	12.137	250	3070.93	5.65149	15.419	39.686	98.07	100	2.19228	6355.28	1.20553	99.85	90.1	26
2021	湖州市	107534	4.07669	44.7547	1221	137.77	1548.08	4082	67983	1080	0.474024	0.27415	20216	109.789	1.19977	41.49	1560.51	1415.15	345.018	55.3713	32.2512	0.240681	29.138	100	8.783	157	2949.42	3.44922	17.912	44.637	98.44	100	4.50489	3644.87	2.46262	99.99	84.4	25
2021	绍兴市	127875	3.34277	49.1569	2520	218.66	1485.69	4944	73101	3194	0.431664	0.256457	38293	238.666	1.55299	41.43	2542.4	4240.67	515.789	47.7853	33.9292	0.189245	22.653	100	13.678	243	3404.59	9.4429	14.758	43.496	97.72	100	1.01922	6795.26	1.64914	98.87	95.9	27
2021	金华市	75524	2.80668	55.951	4773	175.97	643.573	5357	67374	1969	0.280416	0.179855	46180	148.15	0.863792	40.81	1763.36	723.426	475.558	44.2669	30.0449	0.220506	25.719	100	18.031	333	3300.25	3.64607	12.602	42.207	97.46	100	4.46886	5355.44	1.87196	99.69	95.1	27
2021	衢州市	82174	4.64436	52.1137	140	171.62	2421.29	1278	54577	718	0.327936	0.181379	7940	73.6598	1.91189	40.72	2069.97	1160.8	210.605	61.0844	35.1334	0.371666	34.726	100	26.208	104	2843.21	11.7624	16.607	44.047	97.37	100	10.3057	1875.61	6.66004	99.08	95.6	24
2021	舟山市	146611	9.31722	46.4135	-807	15.29	245.835	425	69103	583	0.424399	0.228212	3154	238.069	2.21888	42.4	1150.34	2553.77	134.797	49.2017	36.2232	0.309013	22.693	100	15.798	64	1920.19	2.40773	16.059	44.357	92.31	100	2.46311	1703.62	2.16619	99.46	98.1	15
2021	台州市	87089	5.25285	50.7975	1995	203.71	840.668	5281	68053	1650	0.296638	0.184147	39269	63.588	1.48894	40.14	1613.24	940.718	397.263	42.4996	30.7626	0.201171	24.675	100	12.489	287	2986.3	1.98442	14.502	42.606	97.39	100	1.89748	5786.19	1.44242	99.77	99.6	21
2021	丽水市	68101	6.30632	56.4271	245	137.45	1661.49	1398	53259	528	0.212143	0.133912	12860	139.193	1.31941	39.2	1516.93	1061.2	135.48	54.0772	35.9785	0.238663	19.843	100	19.938	107	1937.61	4.72927	12.218	42.83	97.33	100	3.61108	1710.03	1.66455	99.74	99.7	21
2020	杭州市	136617	2.02409	68.043	1452	248.16	425.109	5992	68666	5776	0.596317	0.437489	92399	389.438	2.19473	40.94	3788.69	7355.73	807.969	70.4145	42.7372	0.295027	12.422	100	13.538	634	2389.02	3.36934	12.271	43.36	97.06	100	2.6996	16106	0.941246	99.51	91.3	30
2020	宁波市	132614	2.73189	51.3821	3027	237.83	715.898	8571	68008	6293	0.47909	0.338002	60520	178.673	1.23567	41.54	2466.9	3428.23	832.152	40.7856	33.8546	0.207006	18.581	100	10.382	438	3154.39	2.66601	13.95	42.225	94.76	100	3.10297	12409	1.64757	99.92	92.9	23
2020	温州市	71766	2.32863	56.4256	1566	215.48	684.635	6724	63481	2724	0.239854	0.150773	52199	125.935	1.48952	38.85	2238.47	1517.97	449.478	40.3442	32.8278	0.156462	16.719	100	10.922	420	2593.18	1.64462	13.754	37.854	97.41	100	2.4817	6871	2.00353	99.79	98.3	23
2020	嘉兴市	102541	2.25045	45.8258	1494	253.31	1802.3	6364	64124	1763	0.471554	0.288992	34966	141.016	1.99224	42.22	3131.06	1674.59	549.096	44.7348	28.3164	0.17372	24.776	100	12.146	233	2935.47	6.55234	15.749	39.335	97.79	100	3.84668	5510	2.04375	99.89	87.2	28
2020	湖州市	95579	4.37363	46.0169	919	137.05	1557.2	3792	61743	982	0.459042	0.260892	17712	100.148	1.07355	40.84	1556.76	1404.47	302.226	49.8992	29.2141	0.213523	28.596	100	14.012	146	2818.18	4.27394	17.854	46.325	98.29	100	6.61585	3201	3.92606	99.97	87.7	26
2020	绍兴市	113746	3.64939	51.1581	2194	217.69	1492.92	4561	66694	2836	0.403011	0.248521	35574	220.646	1.40616	41.19	2475.29	3288.43	453.396	45.5415	33.7006	0.18144	22.642	100	13.407	229	3045.66	10.5122	14.84	44.123	97.65	100	2.06281	6001	1.93853	98.73	90.7	28
2020	金华市	67329	3.33759	58.0995	4360	177.15	639.975	4629	61545	1772	0.262696	0.1664	42446	148.185	0.815633	40.67	1442.84	1221.63	403.844	43.7312	28.3121	0.210988	30.633	100	17.159	314	3167.68	3.68039	12.288	41.535	97.12	100	6.54759	4704	3.30547	99.51	94.9	26
2020	衢州市	72192	5.61318	54.1184	149	173.28	2418.31	1131	49300	606	0.311153	0.170407	6557	73.9728	1.66374	40.71	1921.54	977.735	187.969	59.9429	33.0641	0.399473	36.185	100	24.754	98	2192.57	15.6302	16.664	43.55	97.3	100	22.4896	1639	11.0623	99.5	96.4	26
2020	舟山市	130130	10.119	50.8598	-491	15.54	247.877	391	63702	493	0.414085	0.222746	2805	217.101	2.11389	41.77	1112.84	2209.19	103.385	52.0535	34.7455	0.301984	22.193	100	15.772	60	1819.89	3.40602	16.456	44.153	94.31	100	2.24906	1512	3.25752	99.64	97.8	17
2020	台州市	79889	5.60517	50.7315	1623	200.34	785.977	4611	62598	1453	0.272508	0.170182	34828	60.2912	1.39581	40.33	1584.19	1150.34	348.854	42.683	30.2611	0.203712	24.504	100	10.358	266	2820.89	2.20884	13.018	43.885	96.66	100	4.005	5263	2.00684	99.63	94.5	25
2020	丽水市	61811	6.81818	57.1429	258	138.67	1495.12	1207	48532	469	0.201537	0.122252	11606	87.4003	1.25199	39.25	1474.84	844.055	118.096	51.8979	34.1667	0.235247	19.502	100	19.673	100	1833.51	5.53456	12.072	42.82	97.05	100	8.96198	1540	2.20276	98.34	99.8	20
2019	杭州市	152465	2.11864	66.1696	1513.36	282.24	479.196	5698	66068	5373	0.647802	0.469739	61568	431.161	2.46815	40.27	3950.35	6819.53	816.7	77.1786	31.8492	0.331081	13.6919	100	13.4415	524	2650.42	4.7444	13.5534	40.5766	95.96	100	2.80336	15373	1.90676	98	78.6	38
2019	宁波市	143157	2.68892	49.0603	2769	259.3	776.509	8242	64886	5292	0.499411	0.34794	47220	183.16	1.45516	40.82	2370.94	3161.35	807.92	43.7298	24.6681	0.210723	12.8597	100	14.6886	426	3243.05	3.02499	13.9151	41.6873	84.19	100	3.55765	11985.1	2.6058	94.6	87.1	29
2019	温州市	71225	2.29666	55.1377	1468.46	216.33	684.68	5941	60957	2532	0.226819	0.143774	37009	112.148	1.48065	38.55	2704.94	1673.69	441.08	41.1968	45.6184	0.158065	15.6142	100	11.2412	405	2526.37	1.99654	12.7098	38.2196	96.54	100	4.19342	6606.11	2.01558	99.06	97	28
2019	嘉兴市	112751	2.25108	43.8871	1380.77	267.43	1993.26	6452	61940	1721	0.506231	0.3105	27771	150.76	2.05625	41.69	3074.74	1046.65	538.03	49.4667	24.9929	0.18125	24.0618	100	12.3244	187	3079.45	7.32561	15.312	39.0792	96.94	100	4.9848	5370.32	4.65367	99	76.7	32
2019	湖州市	102593	4.28512	44.6201	737	158.87	1696.07	3609	59028	922	0.473089	0.270261	16419	94.2288	0.931373	40.26	1472.63	1012.77	295.02	55.3105	30.1752	0.228758	29.3939	100	13.6455	204	2898.48	5.47508	18.0333	46.3823	97.49	100	7.89196	3122.43	10.7575	100	80	35
2019	绍兴市	114561	3.60507	48.4637	2043.17	233.43	1547.95	4769	63935	2708	0.401411	0.250761	26934	206.114	1.27348	40.59	2237.13	2575.72	462.37	43.506	28.2178	0.175994	22.6385	100	12.1835	217	3032.87	11.5461	15.3153	43.7347	96.58	100	2.80052	5780.74	3.12258	94	83.8	38
2019	金华市	81224	3.19787	56.6033	3849.15	202.66	773.537	4161	59348	1568	0.305779	0.184513	27237	144.627	0.94239	40.22	1429.38	1212.67	394.67	53.8851	41.5315	0.257824	26.5463	100	15.7298	305	3685.46	4.67717	12.0734	41.135	96.39	100	7.52436	4559.91	5.42411	97.46	88.8	32
2019	衢州市	71087	5.49786	53.1217	-108.22	186.88	2436.61	1044	46933	474	0.331543	0.159648	4754	73.9811	1.42471	40.2	1807.1	640.655	184.25	60.248	47.3651	0.405771	37.1966	100	24.531	88	2103.61	17.0098	16.9994	43.152	96.8	100	32.1329	1573.52	16.1288	100	93.4	33
2019	舟山市	116781	10.6737	54.6566	-368.71	15.77	225.204	376	61479	512	0.384276	0.209269	2027	209.056	1.9983	40.58	1076.38	1509.14	65.5	47.8912	28.31	0.289116	22.3423	100	15.6763	56	1666.11	3.86742	16.7399	42.053	79.16	100	2.11533	1371.6	3.69648	98.85	96.7	20
2019	台州市	83555	5.4943	48.9296	1430.22	201.42	817.044	4309	60351	1336	0.266422	0.162699	26936	60.7301	1.41301	40.06	1433.73	876.193	331.22	45.1415	37.5103	0.21626	27.0693	100	8.55874	253	2849.08	2.59609	14.0885	44.4083	96.93	100	5.65698	5134.05	3.06852	97.77	94	27
2019	丽水市	66936	6.77498	54.5323	239.81	137.21	1635.75	1105	46437	403	0.213927	0.123769	7445	94.6769	1.2291	38.99	1453.8	940.138	112.4	59.1821	56.3317	0.25305	17.9382	100	18.9322	99	1936.38	5.83883	10.9798	43.3793	95.86	100	13.2265	1476.61	9.39561	100	98.1	25
2018	杭州市	140180	2.2615	63.8953	220.06	278.14	505.763	5431	61172	4459	0.645178	0.468458	55379	440.511	2.49541	39.7	3766.68	4846.39	796.96	76.6735	33.2338	0.322252	13.5897	100	13.8975	509	2733.03	5.67651	13.7981	40.634	95.79	100	2.79535	13509.1	4.12631	87.03	73.7	40
2018	宁波市	132603	2.84734	45.8982	382.31	258.37	811.858	7602	60134	4332	0.493783	0.343599	44777	182.643	1.20215	40.05	3359.25	3046.21	775.28	43.3931	24.0567	0.207267	10.3495	100	15.0134	420	3260.43	3.04542	12.2131	41.6155	82.99	100	3.60642	10745.5	3.25012	95	87.7	33
2018	温州市	65055	2.36008	58.0218	165.96	211.5	702.184	4618	56097	2235	0.209255	0.134119	38181	96.0108	1.34486	38.06	2609.92	1432.23	423.3	40.4476	47.2631	0.156757	15.3587	100	11.5612	410	2362.07	2.09351	12.8947	38.6932	95.18	100	0.825014	6006.16	3.66754	98.49	95.1	30
2018	嘉兴市	103858	2.36105	43.7699	183.98	268.9	1976.62	5822	57437	1596	0.485775	0.304803	24589	149.621	1.85569	41.07	3101.17	471.823	522.06	48.7727	25.3285	0.173508	22.7828	100	12.9516	192	2816.57	8.00275	16.056	38.2873	94.44	100	3.15854	4871.98	7.77319	99.17	76.7	39
2018	湖州市	90304	4.69609	48.4633	99.47	156.29	1711.93	3489	54393	780	0.446581	0.255038	18672	89.0023	0.90849	39.7	1484.34	985.215	274.8	44.9224	32.5369	0.204823	28.2456	100	18.9847	193	2683.98	7.18419	17.733	46.3649	96.91	100	12.3979	2719.07	16.2746	99.64	71	36
2018	绍兴市	107853	3.62052	48.1637	281.1	229.39	1540.83	4584	59049	2335	0.382885	0.239722	37288	197.16	0.963257	40.03	3043.22	1454.26	437.72	43.001	28.9132	0.160874	21.3297	100	11.8174	219	2751.88	11.0813	15.2785	42.9449	95.6	100	2.50512	5416.9	4.95654	93.39	77.8	42
2018	金华市	73428	3.31347	54.1165	538.31	201.7	811.668	3586	54883	1301	0.284546	0.163473	23711	138.258	0.847609	39.87	1409.89	1878.56	370.57	52.2662	42.1586	0.244468	25.7662	100	14.5583	287	3355.99	4.52141	12.0087	40.4248	95.77	100	8.74006	4100.23	7.89899	97.73	84.4	34
2018	衢州市	66936	5.50327	49.5022	17.02	182.51	2593.22	873	43126	417	0.305273	0.145541	6125	65.2467	1.36261	39.83	1782.61	800.399	171.76	56.9081	49.5995	0.380263	35.4906	100	19.6799	90	2211.09	17.0294	15.2136	42.7864	95.68	100	30.2191	1470.58	22.2757	99	88.8	33
2018	舟山市	112490	10.8324	56.634	-43.28	15.38	211.594	353	56622	382	0.364773	0.202217	2216	196.351	1.74766	39.47	1058.23	1342.53	55.67	48.5763	31.1764	0.28133	21.9373	100	15.8643	55	1533.29	4.44349	16.7982	41.866	81.105	100	4.21292	1316.7	5.02322	96.925	94.8	22
2018	台州市	79541	5.4215	49.8042	201.74	199.18	832.119	3972	55705	1164	0.243718	0.160596	26288	57.3644	1.44649	39.67	1400.28	656.152	329.57	43.784	37.1369	0.198729	27.1939	100	8.64126	245	2654.05	2.69832	14.889	44.3641	95.75	100	4.30075	4874.67	4.22319	95	93.7	29
2018	丽水市	63611	6.75142	51.8201	30.8	135.8	1630.19	943	42557	313	0.201884	0.114279	7375	95.5343	1.01864	38.74	1397.81	902.226	103.45	56.1164	57.5907	0.254661	17.5282	100	18.4472	88	1790.11	5.44048	11.3513	44.4602	92.42	100	15.0883	1394.67	14.4383	98.75	95.1	28
2017	杭州市	135113	2.46823	62.9181	245.49	273.23	499.205	5533	56276	4406	0.613118	0.439385	42227	449.693	2.40917	38.86	3689	3879.19	738.03	74.1308	33.1919	0.318969	13.01	100	13.98	509	2787.28	6.18906	13.77	39.96	95.1	100	4.11856	12603.4	6.67745	77.06	74.2	45
2017	宁波市	123955	3.10717	44.8768	348.71	261.48	795.75	7500	55656	3999	0.475731	0.336452	36993	195.016	1.02061	38.99	3034	2500.17	709.23	42.6421	24.6574	0.19238	12.47	100	13.72	384	2860.04	3.12199	11.5	39.85	82.95	100	4.26812	9842.06	5.52614	95.55	85.2	37
2017	温州市	58854	2.66742	57.6049	145.77	208.41	693.236	4582	51866	2172	0.194247	0.124211	29511	96.2344	1.21541	37.34	2437	1525.33	399.12	39.4216	49.2905	0.154097	15.68	100	11.83	365	2154	2.44209	13.19	37.45	93.8	100	2.05472	5411.59	6.83258	97.74	90.1	38
2017	嘉兴市	94510	3.09438	43.9914	159.48	275.78	1992.33	5394	53057	1522	0.46503	0.262242	18244	148.524	1.7805	40.27	3115	495.606	483.96	47.3454	26.006	0.161082	18.6	100	4.46	175	2566.71	9.33235	14.33	38.2	92.69	100	5.19001	4380.52	10.6691	97.94	72.6	42
2017	湖州市	82952	5.21459	47.4636	87.17	152.13	1619.26	2945	49934	743	0.416628	0.241402	12025	88.0902	0.96828	38.94	1456	1116.28	244.33	46.6177	32.6316	0.193656	27.93	100	18.96	158	2449.93	8.00544	17.48	46.29	94.96	100	14.2142	2476.13	20.9039	99.25	68.5	42
2017	绍兴市	101588	4.08674	47.2264	251.65	235.95	1499.4	4494	54445	2243	0.357938	0.263094	25741	194.301	0.846307	39.22	3092	1009.8	411.55	42.3992	29.921	0.151697	17.79	100	11.71	201	2475.08	11.7187	13.57	41.36	95.15	100	4.46074	5078.37	7.52592	91.11	75.3	45
2017	金华市	69445	3.78369	53.951	474.41	200.7	834.324	3691	50653	1165	0.269189	0.152786	17444	135.474	0.742272	39.16	1383	503.639	337.68	48.1919	42.5399	0.235442	25.37	100	14.32	254	3035.29	4.58614	11.87	40.06	95.22	100	10.7865	3848.62	10.6998	96.27	78	42
2017	衢州市	61250	6.56516	49.3394	22.74	184.24	2565.8	842	39577	368	0.29441	0.131762	4146	73.3272	1.21281	39.39	1808	726.65	155.28	53.1854	52.0556	0.343249	33.99	99.53	19.88	84	1924.35	21.8352	14.46	40.94	83.2	100	40.1928	1331.27	38.7601	97.98	86.8	42
2017	舟山市	104882	11.5168	55.4559	-2.25	16.18	218.604	351	52516	339	0.347231	0.190925	1920	188.861	1.71233	38.25	1047	2033.09	52.52	43.2877	29.3578	0.256849	21.57	99.21	15.71	52	1375.83	4.24074	16.5	41.43	83.05	100	5.99131	1219.78	5.65206	95	92.1	25
2017	台州市	71950	6.11318	49.7147	174.26	197.1	814.709	3760	51374	1136	0.221991	0.159513	19143	56.7636	1.35175	39.08	1400	386.002	310.51	40.7895	39.2756	0.181432	26.03	100	2.19	226	2423.94	3.04261	13.05	43.15	95.44	100	5.21488	4388.22	6.50554	91	94.2	33
2017	丽水市	57500	7.94935	51.4805	27.66	134.95	1556.7	849	38996	287	0.222043	0.10581	5697	96.2763	0.933211	38.38	1341	668.481	86.95	55.0869	63.2574	0.247027	15.34	100	18.84	77	1640.64	7.30725	11.24	44.45	89.08	100	22.2007	1250.92	23.0422	86.54	93.2	33
2016	杭州市	123136	2.68886	60.887	325.25	300.59	692.18	5684	52185	4134	0.576095	0.407227	41052	465.801	2.32619	37.66	3791	3766.55	678.29	70.2623	41.5455	0.310187	12.31	100	10.98	444	2548.47	7.61688	14.42	40.7	94.46	100	5.4785	11313.7	30.8341	85.12	70.7	49
2016	宁波市	110305	3.47735	45.2323	372.7	283.22	1021.64	7286	51560	3545	0.491307	0.333308	40792	197.008	0.961651	37.7	2594	3125.33	646.54	42.4279	29.1314	0.182857	13.9	100	16.14	336	3022.11	3.95912	11.4	39.8	84.42	100	6.03138	8686.49	231.762	94.86	84.7	39
2016	温州市	55602.8	2.73563	56.1701	140.72	222.93	827.765	4871	47785	2141	0.183164	0.123052	29931	94.0338	1.10343	36.36	2476	1680.03	378.32	38.2409	27.2218	0.149755	15.62	100	14.61	321	1943.06	2.87453	12.73	37.4	91.12	100	2.8166	5101.56	85.6962	71.63	91.2	38
2016	嘉兴市	83704.2	3.54495	44.398	156.66	306.68	2535.18	5051	48926	1543	0.451904	0.257326	19957	141.831	1.7059	38.95	4115	451.439	453.1	50.4616	22.5574	0.150542	17.01	100	8.01	164	2281.53	10.8236	13.36	44.43	90.29	100	6.01234	3862.11	106.533	92.12	74.3	44
2016	湖州市	76785.5	5.57791	46.2924	78.09	166.71	2116.72	2806	45794	696	0.393109	0.220538	13695	89.6403	0.698151	37.76	1428	1215.53	222.2	43.1462	25.6101	0.176034	26.91	100	19.98	118	2158.86	8.5467	16.61	48.35	92.71	100	19.5987	2284.37	89.2655	99.25	65.6	47
2016	绍兴市	96011	4.33616	45.5856	235.23	275.44	1914.13	4430	50305	2072	0.340124	0.254812	28371	180.988	0.836808	38.09	3023	1248.92	374.51	50.5714	28.4102	0.141079	17.9	100	14.74	181	2214.43	11.6403	13.51	43.27	93.63	100	6.89407	4789.03	49.7885	94.58	79	47
2016	金华市	66756.2	4.02503	51.3764	460.36	223.56	1094.75	3968	46554	1152	0.260524	0.14538	16873	62.6196	0.672645	37.96	2047	398.154	309.75	48.7862	28.3152	0.227011	22.86	100	18.28	207	2665.24	4.54542	11.74	40.02	93.15	100	11.5199	3684.94	55.191	96.8	80.6	46
2016	衢州市	57890.4	7.04943	47.8415	18.17	211.04	3285.37	933	36188	364	0.291998	0.123034	3943	62.5486	0.816836	38.36	1794	341.327	143.48	55.2636	31.3599	0.341073	33.7	99.28	19.41	54	1531.37	22.5705	14.52	41.03	79.23	100	65.5986	1251.59	147.482	92.79	87.9	43
2016	舟山市	107185	10.2087	48.6988	19.74	18.1	310.967	375	48423	334	0.335988	0.184888	1836	211.753	1.5924	36.8	1084	1422.58	48.91	42.9188	54.6373	0.250432	19.16	98.55	15.61	46	1495.04	3.42741	13.09	40.62	71.62	100	4.92081	1241.2	128.572	92.7	94.2	25
2016	台州市	64122.7	6.51865	49.9846	155.97	211.04	1037.4	3618	47162	1012	0.212246	0.170378	20075	56.2582	0.903289	38.11	1379	270.942	282.15	42.1974	27.3635	0.174342	28.14	100	16.77	208	2183.95	3.89694	12.88	42.94	92.51	100	6.22966	3898.66	110.071	95.36	90.4	36
2016	丽水市	55900.2	7.90174	47.1964	29.05	159.15	2118.18	1115	35968	282	0.185182	0.10545	4945	96.3372	0.923326	37.6	1323	644.37	88.93	57.1963	33.5843	0.239538	13.1	100	17.32	66	1482.48	8.16526	11.09	46.49	88.85	100	22.142	1210.24	33.9911	90.2	95.4	33
2015	杭州市	111446	2.86511	58.2401	335.67	297.69	702.839	6073	48316	3980	0.554681	0.38747	46245	527.343	2.20115	36.57	3527	3359.49	646.38	65.4047	38.625	0.297183	12.49	100	10.61	295	2489.21	9.66514	14.59	40.43	94.28	100	14.059	10050.2	40.0534	88.6	66.3	57
2015	宁波市	102283	3.55689	45.2385	423.73	287.12	1010.28	7509	47852	3402	0.488141	0.322441	46088	199.063	0.884856	36.59	2444	2499.63	585.07	40.5112	28.0345	0.171246	16.4	100	14.85	302	2304.99	4.43122	11.21	38.31	79.44	100	7.74266	8003.61	139.662	94.8	82.7	45
2015	温州市	50653.5	2.80571	53.3971	147.52	215.82	833.275	5013	44026	2103	0.178698	0.121531	27098	91.9052	1.02292	35.45	2270	1331.12	344	38.5894	26.6645	0.145662	15.58	100	13.81	288	1724.74	3.74241	13.39	37.18	89.73	100	9.80549	4618.08	78.5256	97.96	85.7	44
2015	嘉兴市	76724.3	3.95388	43.4373	147.69	320.18	2663.87	5154	45499	1558	0.434595	0.250796	18789	114.968	1.6301	37.98	3742	422.207	413.35	48.3053	21.4547	0.139389	18.32	99.53	7.96	148	1997.87	13.1532	14.05	43.33	90.19	100	12.5706	3517.81	106.753	94.37	64.4	53
2015	湖州市	70652.9	5.88218	45.1287	75.03	173.12	2269.49	2752	42238	666	0.376292	0.21861	16653	109.149	0.664407	36.81	1408	379.288	198.91	44.9288	24.9831	0.158441	26.03	100	19.75	104	1874.89	9.355	16.58	48.33	92.5	100	31.3481	2084.26	94.8939	97.87	59.7	57
2015	绍兴市	89894.7	4.45458	45.0999	243.82	268.67	1912.65	4352	46747	1825	0.390897	0.246981	33030	168.742	0.768921	37.12	2935	1375.89	366.25	46.6163	25.9883	0.130314	17.68	99.95	14	165	1952.73	13.3189	13.49	42.54	90.57	100	16.6496	4465.97	66.1389	96.9	73.9	56
2015	金华市	62382.5	4.14509	50.323	462.88	220.62	1106.14	4144	43193	1153	0.255251	0.141823	16352	64.1291	0.575358	37.04	1720	489.177	284.11	46.52	27.0554	0.219325	26.4	100	20.86	196	2372.19	5.72675	13.03	40.12	88.52	90.99	29.7352	3402.34	73.8637	94.95	73.3	54
2015	衢州市	53733.2	7.36915	45.9669	21.71	209.57	3298.12	1003	33212	325	0.301338	0.119737	3792	64.1397	0.696203	37.56	1790	340.516	133.86	51.1767	32.9255	0.339803	32.07	99.02	18.13	57	1320.93	27.9909	14.55	40.69	83.68	100	136.451	1146.13	190.218	92.79	84.9	45
2015	舟山市	94865.5	10.1578	48.6993	6.69	17.65	277.934	390	44845	334	0.33115	0.184809	2856	203.715	1.43316	35.62	997	1643.49	46.03	47.7431	28.8889	0.243056	20.63	99.9	15.59	145	1057.5	6.18244	13.47	38.55	64.8	97	8.56333	1092.85	193.335	99.6	90.8	30
2015	台州市	58751	6.46482	49.4239	164.92	206.81	1004.36	3672	43266	967	0.232728	0.164275	19717	55.4902	0.626219	37.32	1378	287.558	252.75	39.1982	25.9927	0.16697	27.76	100	16.27	179	1918.93	4.66646	12.29	42.3	90.95	96.99	12.1406	3553.85	107.464	97.58	88.5	41
2015	丽水市	51579.7	8.28069	46.0459	29.24	163.12	2234.49	1115	32875	257	0.178922	0.103039	4348	175.849	0.871435	36.97	1296	710.664	78.06	54.3946	31.8607	0.232445	12.78	100	15.95	57	1317.13	13.399	11.02	44.84	82.61	93.98	32.9978	1103.29	60.4271	95.14	90.1	38
2014	杭州市	103533	2.98007	55.2482	303.34	294.96	703.361	6169	44632	3887	0.512741	0.373178	33548	533.851	2.09649	35.64	3772	1960.93	640.19	57.807	35.9615	0.282276	14.78	100	9.82	279	2456.14	10.3576	15.5	40.57	93.87	100	20.5997	9206.16	44.6206	91.1	61.3	65
2014	宁波市	97430.3	3.62273	44.0742	415.14	286.61	949.291	7383	44155	3311	0.467982	0.311599	43286	193.13	0.924081	35.73	2395	2464.58	576.78	37.9618	26.8647	0.15875	15.84	100	15.13	281	2044.83	4.68237	10.64	38.28	81.11	100	8.65302	7610.28	148.166	90.76	83	46
2014	温州市	47453.1	2.74085	50.0903	163.2	218.76	837.901	4897	40510	2049	0.164273	0.102117	24371	90	1.81341	35.18	2524	1050.55	349.27	34.0362	24.1012	0.141376	15.16	100	14.7	261	1554.4	3.52614	12.99	38.25	87.25	100	10.7717	4303.05	75.5138	98.15	82.2	46
2014	嘉兴市	73361.1	4.31814	41.5847	135.68	312.81	2676.94	5005	42143	1511	0.411618	0.242407	17456	143.812	1.48818	37.16	3910	321.755	396.45	43.7396	20.3063	0.127724	17.12	99.54	7.84	142	1732.74	12.6069	13.34	42.94	90.37	100	18.0141	3352.6	119.47	96.01	70.3	57
2014	湖州市	66757.7	6.15235	42.7689	76.23	187.12	2516.98	2719	38959	644	0.348735	0.210307	12679	92.1092	0.74198	36.19	1381	814.532	191.61	39.6997	23.273	0.140307	24.97	100	19.71	88	1609.15	11.1116	16.57	48.32	91.98	100	35.1036	1956	86.6627	96.59	60.8	64
2014	绍兴市	86075.1	4.55428	43.5577	248.19	268.81	1972.58	4231	43167	1465	0.376035	0.235069	17356	162.123	0.679379	36.51	2919	796.572	364.93	41.9774	24.2373	0.11927	17.98	99.92	13.39	154	1716.47	13.6743	13.28	43.64	87.89	100	18.7954	4265.88	58.9502	97.2	63.2	63
2014	金华市	59006.8	4.31893	48.6656	378.55	226.32	1116.66	4065	39807	1091	0.237201	0.137925	15129	159.509	0.517381	36.48	1656	399.662	284.79	42.586	25.4423	0.209546	26.38	100	20.07	195	2114.52	5.85769	11.48	37.55	86.21	100	30.3475	3208.2	75.2997	97.2	64.7	64
2014	衢州市	52500	7.41099	42.4679	13.22	207.12	3327.45	1025	30583	313	0.292864	0.117326	2891	64.3315	0.694444	36.89	1775	451.742	128.3	45.8757	31.7891	0.335311	31.07	98.99	17.76	51	1152.34	25.9111	14.56	41.45	80.05	100	138.694	1115.1	205.617	94.55	79.6	57
2014	舟山市	88591.6	9.93834	48.1739	-7.83	13.45	234.206	393	41466	332	0.315218	0.184031	2088	198.351	1.25393	34.44	1023	2639.21	45.43	44.0663	26.6579	0.235602	18.23	99.28	15.27	130	960.314	6.395	13	38.51	63.26	100	14.8899	1015.26	117.424	99.8	94	30
2014	台州市	56315.5	6.36569	47.0242	166.23	203.6	1001.1	3804	39763	894	0.216138	0.159518	16134	54.2494	0.436076	36.99	1364	319.047	254.42	35.468	23.7174	0.159601	27.77	100	16.85	168	1728.22	4.96218	12.07	44.79	88.92	100	8.99622	3387.38	114.542	95.32	84.9	46
2014	丽水市	49354.8	8.42025	43.5113	23.66	164.29	2316.7	1161	30413	295	0.168406	0.0992961	3656	186.476	0.776631	36.48	1293	716.326	78.42	50.3238	29.0943	0.223275	12.59	100	16.15	51	1205.18	14.138	10.9	44.59	81.09	100	36.0823	1051.75	64.7945	95.34	86.6	44
